# Supplementary material for: Calcitermin-Loaded Smart Gels Activity against Candida albicans: A Preliminary In Vitro Study
Source: Gels. 2023 Feb 18;9(2):165. doi: 10.3390/gels9020165 (PMC9957098; doi:10.3390/gels9020165)
Supplement: Supplementary file 1 [file gels-09-00165-s001.zip]

Archive with 1 entries (1 files):
- gels-2212956-supplementary.pdf
